# Supplementary material for: Evaluating the Carcinogenic and Non-Carcinogenic Health Risks of Heavy Metals Contamination in Drinking Water, Vegetables, and Soil from Gilgit-Baltistan, Pakistan
Source: Toxics. 2024 Dec 25;13(1):5. doi: 10.3390/toxics13010005 (PMC11769479; doi:10.3390/toxics13010005)
Supplement: Supplementary file 1 [file toxics-13-00005-s001.zip]

Archive with 1 entries (1 files):
- toxics-3360806-supplementary.pdf
